# Supplementary material for: The Measurement of Love: Psychometric Properties and Preliminary Findings of the Short Love Scale (SLS-12) in a Polish Sample
Source: Int J Environ Res Public Health. 2022 Oct 14;19(20):13269. doi: 10.3390/ijerph192013269 (PMC9603604; doi:10.3390/ijerph192013269)
Supplement: Supplementary file 1 [file ijerph-19-13269-s001.zip]

Archive with 1 entries (1 files):
- ijerph-1914621-supplementary.pdf
